# Supplementary material for: Combined Analytical Study on Chemical Transformations and Detoxification of Model Phenolic Pollutants during Various Advanced Oxidation Treatment Processes
Source: Molecules. 2022 Mar 16;27(6):1935. doi: 10.3390/molecules27061935 (PMC8950015; doi:10.3390/molecules27061935)
Supplement: Supplementary file 1 [file molecules-27-01935-s001.zip]

Archive with 1 entries (1 files):
- molecules-1600708-supplementary.pdf
